# Supplementary material for: Surfactant Protein A Inhibits Human Rhinovirus C Binding and Infection of Airway Epithelial Cells from Pediatric Asthma
Source: Viruses. 2024 Oct 30;16(11):1709. doi: 10.3390/v16111709 (PMC11598966; doi:10.3390/v16111709)
Supplement: Supplementary file 1 [file viruses-16-01709-s001.zip]

Archive with 1 entries (1 files):
- viruses-3158577-supplementary.pdf
